# Supplementary material for: Long-Term Halocarbon Observations in an Urban Area of the YRD Region, China: Characteristic, Sources Apportionment and Health Risk Assessment
Source: Toxics. 2024 Oct 12;12(10):738. doi: 10.3390/toxics12100738 (PMC11511214; doi:10.3390/toxics12100738)
Supplement: Supplementary file 1 [file toxics-12-00738-s001.zip]

Archive with 1 entries (1 files):
- toxics-3210775-supplementary.pdf
